# Supplementary material for: Modeling of Growth and Organic Acid Kinetics and Evolution of the Protein Profile and Amino Acid Content during Lactiplantibacillus plantarum ITM21B Fermentation in Liquid Sourdough
Source: Foods. 2022 Dec 6;11(23):3942. doi: 10.3390/foods11233942 (PMC9741194; doi:10.3390/foods11233942)
Supplement: Supplementary file 1 [file foods-11-03942-s001.zip]

Archive with 1 entries (1 files):
- foods-2010253-supplementary.pdf
